# Supplementary material for: Association of Physical Activity and Exercise with Physical Performance and Muscle Mass in Older Adults: Results from the Longevity Check-Up (Lookup) 7+ Project
Source: J Clin Med. 2023 Dec 5;12(24):7521. doi: 10.3390/jcm12247521 (PMC10744185; doi:10.3390/jcm12247521)
Supplement: Supplementary file 1 [file jcm-12-07521-s001.zip]

Archive with 1 entries (1 files):
- jcm-2709817-supplementary.pdf
